# Supplementary material for: Notes on Sarawak (Malaysian Borneo) land snails (Mollusca, Gastropoda, Pulmonata): Thirteen new species, a new genus and a first record of an introduced species
Source: Biodivers Data J. 2026 May 13;14:e188155. doi: 10.3897/BDJ.14.e188155 (PMC13191333; doi:10.3897/BDJ.14.e188155)
Supplement: XML Treatment for Mariaella dussumieri [file BDJ.14.e188155-treatment4.xml]

<!DOCTYPE tp:taxon-treatment
  PUBLIC "-//TaxonX//DTD Taxonomic Treatment Publishing DTD v0 20100105//EN" "tax-treatment-NSO.dtd">
<tp:taxon-treatment xmlns:tp="http://www.plazi.org/taxpub"><tp:treatment-meta><mixed-citation publication-type="journal"><person-group><name><surname>Vermeulen</surname><given-names>Jaap J.</given-names></name><name><surname>Richard</surname><given-names>Camilia Yen</given-names></name><name><surname>Marzuki</surname><given-names>Mohammad Effendi</given-names></name><name><surname>Khalik</surname><given-names>Mohd Zacaery</given-names></name></person-group><article-title>Notes on Sarawak (Malaysian Borneo) land snails (<tp:taxon-name><tp:taxon-name-part taxon-name-part-type="phylum">Mollusca</tp:taxon-name-part></tp:taxon-name>, <tp:taxon-name><tp:taxon-name-part taxon-name-part-type="class">Gastropoda</tp:taxon-name-part></tp:taxon-name>, <tp:taxon-name><tp:taxon-name-part taxon-name-part-type="infraclass">Pulmonata</tp:taxon-name-part></tp:taxon-name>): Thirteen new species, a new genus and a first record of an introduced species</article-title><source>Biodivers Data J</source><day>13</day><month>05</month><year>2026</year><volume>14</volume><pub-id pub-id-type="doi">10.3897/BDJ.14.e188155</pub-id></mixed-citation></tp:treatment-meta><tp:nomenclature><tp:taxon-name><object-id xmlns:xlink="http://www.w3.org/1999/xlink" content-type="arpha" xlink:type="simple">ABCEE830-4DBB-5933-9F76-F00CA324A2E2</object-id><tp:taxon-name-part taxon-name-part-type="genus">Mariaella</tp:taxon-name-part> <tp:taxon-name-part taxon-name-part-type="species">dussumieri</tp:taxon-name-part></tp:taxon-name><tp:taxon-authority>L. Pfeiffer, 1855</tp:taxon-authority><tp:nomenclature-citation-list><tp:nomenclature-citation><tp:taxon-name>
                <tp:taxon-name-part taxon-name-part-type="genus" reg="Mariaella"/>
                <tp:taxon-name-part taxon-name-part-type="species" reg="dussumieri"/>
              </tp:taxon-name><comment>Pfeiffer in <xref ref-type="bibr" rid="B13857278">Gray (1855)</xref>: 63; <xref ref-type="bibr" rid="B13857246">Cockerell (1898)</xref>: 9; Godwin-Austen 1899 (1897–1914): 113, 133; <xref ref-type="bibr" rid="B13857233">Blanford and Godwin-Austen (1908)</xref>: 205; <xref ref-type="bibr" rid="B13857286">Ho (1995)</xref>: 106; <xref ref-type="bibr" rid="B13857295">Naggs and Raheem (2000)</xref>: v, 58; Mordan et al. (2003): (2); <xref ref-type="bibr" rid="B13857312">Tan and Woo (2010)</xref>: 66. – Type from India, Mahe (not Mahe, Seychelles, see <xref ref-type="bibr" rid="B13857246">Cockerell (1898)</xref>).</comment></tp:nomenclature-citation><tp:nomenclature-citation><tp:taxon-name><tp:taxon-name-part taxon-name-part-type="genus" reg="Philippinella">Philippinella</tp:taxon-name-part> <tp:taxon-name-part taxon-name-part-type="species" reg="moellendorffi">moellendorffi</tp:taxon-name-part></tp:taxon-name><comment> auct. <xref ref-type="bibr" rid="B13857303">Schilthuizen and Liew (2008)</xref>: 301; <xref ref-type="bibr" rid="B13857329">Vermeulen and Liew (2022)</xref>: 214. [Not <italic><tp:taxon-name><tp:taxon-name-part taxon-name-part-type="genus" reg="Philippinella">Philippinella</tp:taxon-name-part> <tp:taxon-name-part taxon-name-part-type="species" reg="moellendorffi">moellendorffi</tp:taxon-name-part></tp:taxon-name></italic> Collinge, 1899].</comment></tp:nomenclature-citation></tp:nomenclature-citation-list></tp:nomenclature><tp:treatment-sec sec-type="materials"><title>Materials</title><list list-type="alpha-lower" list-content="occurrences"><list-item><p><bold>Type status:</bold> <named-content xmlns:xlink="http://www.w3.org/1999/xlink" content-type="dwc:typeStatus" xlink:type="simple">Other material</named-content>. <bold>Occurrence:</bold> catalogNumber: <named-content xmlns:xlink="http://www.w3.org/1999/xlink" content-type="dwc:catalogNumber" xlink:type="simple">HR s.n., d.d. 3/1996</named-content>; occurrenceID: <named-content xmlns:xlink="http://www.w3.org/1999/xlink" content-type="dwc:occurrenceID" xlink:type="simple"><named-content content-type="dwc:verbatimCoordinates" xlink:type="simple">4.458358° N, 114.085786° E</named-content></named-content>; <bold>Taxon:</bold> scientificName: <named-content xmlns:xlink="http://www.w3.org/1999/xlink" content-type="dwc:scientificName" xlink:type="simple"><italic><tp:taxon-name><tp:taxon-name-part taxon-name-part-type="genus" reg="Mariaella">Mariaella</tp:taxon-name-part> <tp:taxon-name-part taxon-name-part-type="species" reg="dussumieri">dussumieri</tp:taxon-name-part></tp:taxon-name></italic></named-content>; kingdom: <named-content xmlns:xlink="http://www.w3.org/1999/xlink" content-type="dwc:kingdom" xlink:type="simple"><tp:taxon-name><tp:taxon-name-part taxon-name-part-type="kingdom">Animalia</tp:taxon-name-part></tp:taxon-name></named-content>; phylum: <named-content xmlns:xlink="http://www.w3.org/1999/xlink" content-type="dwc:phylum" xlink:type="simple"><tp:taxon-name><tp:taxon-name-part taxon-name-part-type="phylum">Mollusca</tp:taxon-name-part></tp:taxon-name></named-content>; class: <named-content xmlns:xlink="http://www.w3.org/1999/xlink" content-type="dwc:class" xlink:type="simple"><tp:taxon-name><tp:taxon-name-part taxon-name-part-type="class">Gastropoda</tp:taxon-name-part></tp:taxon-name></named-content>; family: <named-content xmlns:xlink="http://www.w3.org/1999/xlink" content-type="dwc:family" xlink:type="simple"><tp:taxon-name><tp:taxon-name-part taxon-name-part-type="family">Ariophantidae</tp:taxon-name-part></tp:taxon-name></named-content>; genus: <named-content xmlns:xlink="http://www.w3.org/1999/xlink" content-type="dwc:genus" xlink:type="simple"><tp:taxon-name><tp:taxon-name-part taxon-name-part-type="genus">Mariaella</tp:taxon-name-part></tp:taxon-name></named-content>; scientificNameAuthorship: <named-content xmlns:xlink="http://www.w3.org/1999/xlink" content-type="dwc:scientificNameAuthorship" xlink:type="simple">Gray, 1855</named-content>; <bold>Location:</bold> country: <named-content xmlns:xlink="http://www.w3.org/1999/xlink" content-type="dwc:country" xlink:type="simple">Malaysia</named-content>; stateProvince: <named-content xmlns:xlink="http://www.w3.org/1999/xlink" content-type="dwc:stateProvince" xlink:type="simple">Sarawak</named-content>; locality: <named-content xmlns:xlink="http://www.w3.org/1999/xlink" content-type="dwc:locality" xlink:type="simple">Miri</named-content></p></list-item></list></tp:treatment-sec><tp:treatment-sec sec-type="Description"><title>Description</title><p>Shell thick, white, with thin, green-corneous periostracum, shield-shaped, slightly concave, elliptic to ovate. Apex marginal, close to upper left corner in frontal view, area below apex inside with a sharply outlined, unevenly shaped cavity. Sculpture. Protoconch sharply outlined, smooth. Teleoconch: growth lines only. Representative material. As shown in Fig. <xref ref-type="fig" rid="F13857571">4</xref> (13-15). Dimensions. Short axis up to 5.3 mm; longest up to 10 mm; ratio height/width 0.48–0.53; number of whorls up to 1/4.</p></tp:treatment-sec><tp:treatment-sec sec-type="Distribution"><title>Distribution</title><p>Distribution in Sarawak: Miri. Elevation range: 0–500 m. Degraded environments, fallow land, gardens. Also in Sabah. Distribution elsewhere: India, Sri Lanka, Malaysia (Peninsula), Singapore, Indonesia (Sumatra), Taiwan.</p></tp:treatment-sec><tp:treatment-sec sec-type="Notes"><title>Notes</title><p>Animals in spirit from Sabah, identified in <xref ref-type="bibr" rid="B13857303">Schilthuizen and Liew (2008)</xref> and <xref ref-type="bibr" rid="B13857329">Vermeulen and Liew (2022)</xref> as <italic><tp:taxon-name><tp:taxon-name-part taxon-name-part-type="genus" reg="Philippinella">Philippinella</tp:taxon-name-part> <tp:taxon-name-part taxon-name-part-type="species" reg="moellendorffi">moellendorffi</tp:taxon-name-part></tp:taxon-name></italic> Collinge, 1899, belong here. This introduced species may occur more widespread than is recorded here.</p></tp:treatment-sec><tp:treatment-sec><!--Section generated to contain objects referenced in tp:taxon-treatment.--><fig id="F13857571" position="float" orientation="portrait"><object-id xmlns:xlink="http://www.w3.org/1999/xlink" content-type="arpha" xlink:type="simple">C3989EAC-EBF3-5395-BE8E-0554C84F4023</object-id><object-id xmlns:xlink="http://www.w3.org/1999/xlink" content-type="doi" xlink:type="simple">10.3897/BDJ.14.e188155.figure14</object-id><label>Figure 4.</label><caption><p><italic><tp:taxon-name><tp:taxon-name-part taxon-name-part-type="genus" reg="Mariaella">Mariaella</tp:taxon-name-part> <tp:taxon-name-part taxon-name-part-type="species" reg="dussumieri">dussumieri</tp:taxon-name-part></tp:taxon-name></italic>: 13 – (HR s.n., d.d. 3/1996), frontal view, shell 10.1 mm wide, 14 – backside view, 15 – apical view.</p></caption><graphic xmlns:xlink="http://www.w3.org/1999/xlink" xlink:href="bdj-14-e188155-g004.png" position="float" id="oo_1559534.png" orientation="portrait" xlink:type="simple"><uri content-type="original_file" xlink:type="simple">https://binary.pensoft.net/fig/1559534</uri></graphic></fig></tp:treatment-sec><ref-list><ref id="B13857278"><element-citation xmlns:xlink="http://www.w3.org/1999/xlink" publication-type="book" xlink:type="simple"><person-group person-group-type="author"><name name-style="western"><surname>Gray</surname><given-names>J E</given-names></name></person-group><year>1855</year><source>Cataloque of <tp:taxon-name><tp:taxon-name-part taxon-name-part-type="infraclass">Pulmonata</tp:taxon-name-part></tp:taxon-name> or air-breathing <tp:taxon-name><tp:taxon-name-part taxon-name-part-type="phylum">Mollusca</tp:taxon-name-part></tp:taxon-name> in the collection of the British Museum. Part 1</source><publisher-name>British Museum Trustees</publisher-name><publisher-loc>London</publisher-loc><size units="page">1–192</size></element-citation></ref><ref id="B13857246"><element-citation xmlns:xlink="http://www.w3.org/1999/xlink" publication-type="article" xlink:type="simple"><person-group person-group-type="author"><name name-style="western"><surname>Cockerell</surname><given-names>T D A</given-names></name></person-group><year>1898</year><article-title>Note on <tp:taxon-name><tp:taxon-name-part taxon-name-part-type="genus" reg="Mariaella">Mariaella</tp:taxon-name-part> <tp:taxon-name-part taxon-name-part-type="species" reg="dussumieri">dussumieri</tp:taxon-name-part></tp:taxon-name></article-title><source>The Nautilus</source><volume>12</volume><fpage>9</fpage><lpage>10</lpage></element-citation></ref><ref id="B13857233"><element-citation xmlns:xlink="http://www.w3.org/1999/xlink" publication-type="chapter" xlink:type="simple"><person-group person-group-type="author"><name name-style="western"><surname>Blanford</surname><given-names>W T</given-names></name><name name-style="western"><surname>Godwin-Austen</surname><given-names>H H</given-names></name></person-group><year>1908</year><chapter-title>Mollusca, Testacellidae and Zonitidae</chapter-title><person-group person-group-type="editor"><name name-style="western"><surname>Bingham</surname><given-names>C T</given-names></name></person-group><source>The fauna of British India including Ceylon and Burma</source><publisher-name>Taylor &amp; Francis</publisher-name><publisher-loc>London</publisher-loc><size units="page">1–311</size></element-citation></ref><ref id="B13857286"><element-citation xmlns:xlink="http://www.w3.org/1999/xlink" publication-type="article" xlink:type="simple"><person-group person-group-type="author"><name name-style="western"><surname>Ho</surname><given-names>W H</given-names></name></person-group><year>1995</year><article-title>A review of the land snail fauna of Singapore</article-title><source>Raffles Bulletin of Zoology</source><volume>43</volume><fpage>91</fpage><lpage>113</lpage></element-citation></ref><ref id="B13857295"><element-citation xmlns:xlink="http://www.w3.org/1999/xlink" publication-type="book" xlink:type="simple"><person-group person-group-type="author"><name name-style="western"><surname>Naggs</surname><given-names>F</given-names></name><name name-style="western"><surname>Raheem</surname><given-names>D</given-names></name></person-group><year>2000</year><source>Land snail diversity in Sri Lanka: An illustrated guide prepared for the launch of the Darwin Initiative Programme</source><publisher-name>The Natural History Museum</publisher-name><publisher-loc>London</publisher-loc><size units="page">1–203</size></element-citation></ref><ref id="B13857312"><element-citation xmlns:xlink="http://www.w3.org/1999/xlink" publication-type="book" xlink:type="simple"><person-group person-group-type="author"><name name-style="western"><surname>Tan</surname><given-names>S K</given-names></name><name name-style="western"><surname>Woo</surname><given-names>H P M</given-names></name></person-group><year>2010</year><source>A preliminary checklist of the molluscs of Singapore</source><publisher-name>Raffles Museum of Biodiversity Research</publisher-name><publisher-loc>Singapore</publisher-loc><size units="page">1–78</size></element-citation></ref><ref id="B13857303"><element-citation xmlns:xlink="http://www.w3.org/1999/xlink" publication-type="article" xlink:type="simple"><person-group person-group-type="author"><name name-style="western"><surname>Schilthuizen</surname><given-names>M</given-names></name><name name-style="western"><surname>Liew</surname><given-names>T S</given-names></name></person-group><year>2008</year><article-title>The slugs and semislugs of Sabah, Malaysian Borneo (<tp:taxon-name><tp:taxon-name-part taxon-name-part-type="class">Gastropoda</tp:taxon-name-part></tp:taxon-name>, <tp:taxon-name><tp:taxon-name-part taxon-name-part-type="infraclass">Pulmonata</tp:taxon-name-part></tp:taxon-name>: <tp:taxon-name><tp:taxon-name-part taxon-name-part-type="family">Veronicellidae</tp:taxon-name-part></tp:taxon-name>, <tp:taxon-name><tp:taxon-name-part taxon-name-part-type="family">Rathousiidae</tp:taxon-name-part></tp:taxon-name></article-title><source><tp:taxon-name><tp:taxon-name-part taxon-name-part-type="family">Ariophantidae</tp:taxon-name-part></tp:taxon-name>, <tp:taxon-name><tp:taxon-name-part taxon-name-part-type="family">Limacidae</tp:taxon-name-part></tp:taxon-name>, <tp:taxon-name><tp:taxon-name-part taxon-name-part-type="family">Philomycidae</tp:taxon-name-part></tp:taxon-name>). Basteria</source><volume>72</volume><fpage>287</fpage><lpage>306</lpage></element-citation></ref><ref id="B13857329"><element-citation xmlns:xlink="http://www.w3.org/1999/xlink" publication-type="book" xlink:type="simple"><person-group person-group-type="author"><name name-style="western"><surname>Vermeulen</surname><given-names>J J</given-names></name><name name-style="western"><surname>Liew</surname><given-names>T S</given-names></name></person-group><year>2022</year><source>Handbook to the land snails and slugs of Sabah and Labuan island</source><publisher-name>Institute for Tropical Biology and Conservation, Universiti Malaysia Sabah</publisher-name><publisher-loc>Kota Kinabalu</publisher-loc><size units="page">1–432</size></element-citation></ref></ref-list></tp:taxon-treatment>
