# Supplementary material for: Notes on Sarawak (Malaysian Borneo) land snails (Mollusca, Gastropoda, Pulmonata): Thirteen new species, a new genus and a first record of an introduced species
Source: Biodivers Data J. 2026 May 13;14:e188155. doi: 10.3897/BDJ.14.e188155 (PMC13191333; doi:10.3897/BDJ.14.e188155)
Supplement: XML Treatment for Gleniskos [file BDJ.14.e188155-treatment5.xml]

<!DOCTYPE tp:taxon-treatment
  PUBLIC "-//TaxonX//DTD Taxonomic Treatment Publishing DTD v0 20100105//EN" "tax-treatment-NSO.dtd">
<tp:taxon-treatment xmlns:tp="http://www.plazi.org/taxpub"><tp:treatment-meta><mixed-citation publication-type="journal"><person-group><name><surname>Vermeulen</surname><given-names>Jaap J.</given-names></name><name><surname>Richard</surname><given-names>Camilia Yen</given-names></name><name><surname>Marzuki</surname><given-names>Mohammad Effendi</given-names></name><name><surname>Khalik</surname><given-names>Mohd Zacaery</given-names></name></person-group><article-title>Notes on Sarawak (Malaysian Borneo) land snails (<tp:taxon-name><tp:taxon-name-part taxon-name-part-type="phylum">Mollusca</tp:taxon-name-part></tp:taxon-name>, <tp:taxon-name><tp:taxon-name-part taxon-name-part-type="class">Gastropoda</tp:taxon-name-part></tp:taxon-name>, <tp:taxon-name><tp:taxon-name-part taxon-name-part-type="infraclass">Pulmonata</tp:taxon-name-part></tp:taxon-name>): Thirteen new species, a new genus and a first record of an introduced species</article-title><source>Biodivers Data J</source><day>13</day><month>05</month><year>2026</year><volume>14</volume><pub-id pub-id-type="doi">10.3897/BDJ.14.e188155</pub-id></mixed-citation></tp:treatment-meta><tp:nomenclature><tp:taxon-name>
            <object-id xmlns:xlink="http://www.w3.org/1999/xlink" content-type="arpha" xlink:type="simple">05424CDE-E0E5-5C5B-9A03-04D50B8081AD</object-id>
            <tp:taxon-name-part taxon-name-part-type="genus">Gleniskos</tp:taxon-name-part>
            <object-id xmlns:xlink="http://www.w3.org/1999/xlink" content-type="zoobank" xlink:type="simple" object-id-type="ZooBank">1893D38D-6E75-45BA-A181-455A914FFDF8</object-id>
          </tp:taxon-name><tp:taxon-status xmlns:xlink="http://www.w3.org/1999/xlink" xlink:type="simple">gen. nov.</tp:taxon-status><tp:nomenclature-citation-list><tp:nomenclature-citation><tp:taxon-name><tp:taxon-name-part taxon-name-part-type="genus" reg="Gleniskos">Gleniskos</tp:taxon-name-part> <tp:taxon-name-part taxon-name-part-type="species" reg="lafargei">lafargei</tp:taxon-name-part></tp:taxon-name><comment> (Vermeulen &amp; Marzuki, 2014). – ‘<tp:taxon-name><tp:taxon-name-part taxon-name-part-type="genus" reg="Charopa">Charopa</tp:taxon-name-part></tp:taxon-name>’ <tp:taxon-name><tp:taxon-name-part taxon-name-part-type="genus" reg="Charopa"/><tp:taxon-name-part taxon-name-part-type="species" reg="lafargei">lafargei</tp:taxon-name-part></tp:taxon-name> <xref ref-type="bibr" rid="B13857320">Vermeulen and Marzuki (2014)</xref>: 31.</comment></tp:nomenclature-citation><tp:nomenclature-citation><tp:taxon-name><tp:taxon-name-part taxon-name-part-type="genus" reg="Gleniskos">Gleniskos</tp:taxon-name-part> <tp:taxon-name-part taxon-name-part-type="species" reg="sarawakensis">sarawakensis</tp:taxon-name-part></tp:taxon-name><comment> (Marzuki, T.-S. Liew &amp; Mohd-Azlan, 2021). – <italic><tp:taxon-name><tp:taxon-name-part taxon-name-part-type="genus" reg="Paralaoma">Paralaoma</tp:taxon-name-part> <tp:taxon-name-part taxon-name-part-type="species" reg="sarawakensis">sarawakensis</tp:taxon-name-part></tp:taxon-name></italic> <xref ref-type="bibr" rid="B13857255">Marzuki et al. (2021)</xref>: 80.</comment></tp:nomenclature-citation><tp:nomenclature-citation><tp:taxon-name><tp:taxon-name-part taxon-name-part-type="genus">Paralaoma</tp:taxon-name-part> <tp:taxon-name-part taxon-name-part-type="species">sarawakensis</tp:taxon-name-part></tp:taxon-name><comment> Marzuki, Liew &amp; Mohd-Azlan 2021<xref ref-type="bibr" rid="B13857255">Marzuki et al. (2021)</xref>: 80, 36. . Type species.</comment></tp:nomenclature-citation></tp:nomenclature-citation-list></tp:nomenclature><tp:treatment-sec sec-type="Diagnosis"><title>Diagnosis</title><p>Amongst West Malaysia genera in <tp:taxon-name><tp:taxon-name-part taxon-name-part-type="family">Charopidae</tp:taxon-name-part></tp:taxon-name>, it most resembles <italic><tp:taxon-name><tp:taxon-name-part taxon-name-part-type="genus" reg="Teracharopa">Teracharopa</tp:taxon-name-part></tp:taxon-name></italic> <xref ref-type="bibr" rid="B13953112">Maassen 2000</xref>, in having distinct radial sculpture of well-spaced ribs and very subordinate spiral striation. It differs from <italic><tp:taxon-name><tp:taxon-name-part taxon-name-part-type="genus" reg="Teracharopa">Teracharopa</tp:taxon-name-part></tp:taxon-name></italic> by the spiral sculpture on protoconch (absent in <italic><tp:taxon-name><tp:taxon-name-part taxon-name-part-type="genus" reg="Teracharopa">Teracharopa</tp:taxon-name-part></tp:taxon-name></italic>), more widely spaced radial ribs (29–43 on last whorl versus 60–125) and a smaller shell (shell width 1.6–1.7 mm versus 3.7–4.1 mm in shells of 4 1/2–5 whorls).</p></tp:treatment-sec><tp:treatment-sec sec-type="Etymology"><title>Etymology</title><p>Diminutive of γλῆνος (Ancient Greek) = ‘trinklet’.</p></tp:treatment-sec><ref-list><ref id="B13857320"><element-citation xmlns:xlink="http://www.w3.org/1999/xlink" publication-type="article" xlink:type="simple"><person-group person-group-type="author"><name name-style="western"><surname>Vermeulen</surname><given-names>J J</given-names></name><name name-style="western"><surname>Marzuki</surname><given-names>M E</given-names></name></person-group><year>2014</year><article-title>'<italic><tp:taxon-name><tp:taxon-name-part taxon-name-part-type="genus" reg="Charopa">Charopa</tp:taxon-name-part></tp:taxon-name></italic>' <italic><tp:taxon-name><tp:taxon-name-part taxon-name-part-type="genus" reg="Charopa"/><tp:taxon-name-part taxon-name-part-type="species" reg="lafargei">lafargei</tp:taxon-name-part></tp:taxon-name></italic> (<tp:taxon-name><tp:taxon-name-part taxon-name-part-type="class">Gastropoda</tp:taxon-name-part></tp:taxon-name>, <tp:taxon-name><tp:taxon-name-part taxon-name-part-type="infraclass">Pulmonata</tp:taxon-name-part></tp:taxon-name>, <tp:taxon-name><tp:taxon-name-part taxon-name-part-type="family">Charopidae</tp:taxon-name-part></tp:taxon-name>), a new, presumed narrowly endemic species from Peninsular Malaysia</article-title><source>Basteria</source><volume>78</volume><fpage>31</fpage><lpage>34</lpage></element-citation></ref><ref id="B13857255"><element-citation xmlns:xlink="http://www.w3.org/1999/xlink" publication-type="article" xlink:type="simple"><person-group person-group-type="author"><name name-style="western"><surname>Marzuki</surname><given-names>M E</given-names></name><name name-style="western"><surname>Liew</surname><given-names>T S</given-names></name><name name-style="western"><surname>Mohd-Azlan</surname><given-names>J</given-names></name></person-group><year>2021</year><article-title>Land snails and slugs of Bau limestone hills, Sarawak (Malaysia, Borneo), with the description of 13 new species</article-title><source>ZooKeys</source><volume>1035</volume><fpage>1</fpage><lpage>113</lpage><pub-id pub-id-type="doi">10.3897/zookeys.1035.60843</pub-id></element-citation></ref><ref id="B13953112"><element-citation xmlns:xlink="http://www.w3.org/1999/xlink" publication-type="article" xlink:type="simple"><person-group person-group-type="author"><name name-style="western"><surname>Maassen</surname><given-names>J. M.</given-names></name></person-group><year>2000</year><article-title>Notes on terrestrial molluscs of Sumatra, Indonesia, with descriptions of ten new species (<tp:taxon-name><tp:taxon-name-part taxon-name-part-type="class">Gastropoda</tp:taxon-name-part></tp:taxon-name>, <tp:taxon-name><tp:taxon-name-part taxon-name-part-type="subclass">Prosobranchia</tp:taxon-name-part></tp:taxon-name> &amp; <tp:taxon-name><tp:taxon-name-part taxon-name-part-type="infraclass">Pulmonata</tp:taxon-name-part></tp:taxon-name>).</article-title><source>Basteria</source><volume>64</volume><issue>4-6</issue><fpage>137</fpage><lpage>150</lpage></element-citation></ref></ref-list></tp:taxon-treatment>
